# Supplementary material for: Effect of Hepatic Impairment on the Pharmacokinetics of Baicalin in Rats: Critical Roles of Gut Microbiota and Hepatic Transporters
Source: Pharmaceutics. 2025 Jun 29;17(7):851. doi: 10.3390/pharmaceutics17070851 (PMC12298447; doi:10.3390/pharmaceutics17070851)
Supplement: Supplementary file 1 [file pharmaceutics-17-00851-s001.zip]

Archive with 1 entries (1 files):
- pharmaceutics-3681925-supplementary.pdf
